# Supplementary material for: The effect of digital government on corporate total factor productivity
Source: PLoS One. 2024 Sep 12;19(9):e0308093. doi: 10.1371/journal.pone.0308093 (PMC11392415; doi:10.1371/journal.pone.0308093)
Supplement: S4 File — (ZIP) [file pone.0308093.s005.zip]

Archive with 5 entries (4 files):
- data/
- data/data2.dta
- data/data3.dta
- data/data4.dta
- data/data5.dta
